# Supplementary material for: Characterizing metabolic stress-induced phenotypes of Synechocystis PCC6803 with Raman spectroscopy
Source: PeerJ. 2020 Mar 30;8:e8535. doi: 10.7717/peerj.8535 (PMC7115747; doi:10.7717/peerj.8535)
Supplement: Supplemental Information 3 [file peerj-08-8535-s003.zip]

Archive with 3,607 entries (3,606 files):
- 00 - Readme.rtf
- __MACOSX/
- __MACOSX/._00 - Readme.rtf
- 00 - Fields File.csv
- __MACOSX/._00 - Fields File.csv
- Analytical experiments raw data.xlsx
- __MACOSX/._Analytical experiments raw data.xlsx
- SYN1_0001.spc
- __MACOSX/._SYN1_0001.spc
- SYN1_0002.spc
- __MACOSX/._SYN1_0002.spc
- SYN1_0003.spc
- __MACOSX/._SYN1_0003.spc
- SYN1_0004.spc
- __MACOSX/._SYN1_0004.spc
- SYN1_0005.spc
- __MACOSX/._SYN1_0005.spc
- SYN1_0006.spc
- __MACOSX/._SYN1_0006.spc
- SYN1_0007.spc
- __MACOSX/._SYN1_0007.spc
- SYN1_0008.spc
- __MACOSX/._SYN1_0008.spc
- SYN1_0009.spc
- __MACOSX/._SYN1_0009.spc
- SYN1_0010.spc
- __MACOSX/._SYN1_0010.spc
- SYN1_0011.spc
- __MACOSX/._SYN1_0011.spc
- SYN1_0012.spc
- __MACOSX/._SYN1_0012.spc
- SYN1_0013.spc
- __MACOSX/._SYN1_0013.spc
- SYN1_0014.spc
- __MACOSX/._SYN1_0014.spc
- SYN1_0015.spc
- __MACOSX/._SYN1_0015.spc
- SYN1_0016.spc
- __MACOSX/._SYN1_0016.spc
- SYN1_0017.spc
- __MACOSX/._SYN1_0017.spc
- SYN1_0018.spc
- __MACOSX/._SYN1_0018.spc
- SYN1_0019.spc
- __MACOSX/._SYN1_0019.spc
- SYN1_0020.spc
- __MACOSX/._SYN1_0020.spc
- SYN2_0001.spc
- __MACOSX/._SYN2_0001.spc
- SYN2_0002.spc
- __MACOSX/._SYN2_0002.spc
- SYN2_0003.spc
- __MACOSX/._SYN2_0003.spc
- SYN2_0004.spc
- __MACOSX/._SYN2_0004.spc
- SYN2_0005.spc
- __MACOSX/._SYN2_0005.spc
- SYN2_0006.spc
- __MACOSX/._SYN2_0006.spc
- SYN2_0007.spc
- __MACOSX/._SYN2_0007.spc
- SYN2_0008.spc
- __MACOSX/._SYN2_0008.spc
- SYN2_0009.spc
- __MACOSX/._SYN2_0009.spc
- SYN2_0010.spc
- __MACOSX/._SYN2_0010.spc
- SYN2_0011.spc
- __MACOSX/._SYN2_0011.spc
- SYN2_0012.spc
- __MACOSX/._SYN2_0012.spc
- SYN2_0013.spc
- __MACOSX/._SYN2_0013.spc
- SYN2_0014.spc
- __MACOSX/._SYN2_0014.spc
- SYN2_0015.spc
- __MACOSX/._SYN2_0015.spc
- SYN2_0016.spc
- __MACOSX/._SYN2_0016.spc
- SYN2_0017.spc
- __MACOSX/._SYN2_0017.spc
- SYN2_0018.spc
- __MACOSX/._SYN2_0018.spc
- SYN2_0019.spc
- __MACOSX/._SYN2_0019.spc
- SYN2_0020.spc
- __MACOSX/._SYN2_0020.spc
- SYN3_0001.spc
- __MACOSX/._SYN3_0001.spc
- SYN3_0002.spc
- __MACOSX/._SYN3_0002.spc
- SYN3_0003.spc
- __MACOSX/._SYN3_0003.spc
- SYN3_0004.spc
- __MACOSX/._SYN3_0004.spc
- SYN3_0005.spc
- __MACOSX/._SYN3_0005.spc
- SYN3_0006.spc
- __MACOSX/._SYN3_0006.spc
- SYN3_0007.spc
- __MACOSX/._SYN3_0007.spc
- SYN3_0008.spc
- __MACOSX/._SYN3_0008.spc
- SYN3_0009.spc
- __MACOSX/._SYN3_0009.spc
- SYN3_0010.spc
- __MACOSX/._SYN3_0010.spc
- SYN3_0011.spc
- __MACOSX/._SYN3_0011.spc
- SYN3_0012.spc
- __MACOSX/._SYN3_0012.spc
- SYN3_0013.spc
- __MACOSX/._SYN3_0013.spc
- SYN3_0014.spc
- __MACOSX/._SYN3_0014.spc
- SYN3_0015.spc
- __MACOSX/._SYN3_0015.spc
- SYN3_0016.spc
- __MACOSX/._SYN3_0016.spc
- SYN3_0017.spc
- __MACOSX/._SYN3_0017.spc
- SYN3_0018.spc
- __MACOSX/._SYN3_0018.spc
- SYN3_0019.spc
- __MACOSX/._SYN3_0019.spc
- SYN3_0020.spc
- __MACOSX/._SYN3_0020.spc
- SYN4_0001.spc
- __MACOSX/._SYN4_0001.spc
- SYN4_0002.spc
- __MACOSX/._SYN4_0002.spc
- SYN4_0003.spc
- __MACOSX/._SYN4_0003.spc
- SYN4_0004.spc
- __MACOSX/._SYN4_0004.spc
- SYN4_0005.spc
- __MACOSX/._SYN4_0005.spc
- SYN4_0006.spc
- __MACOSX/._SYN4_0006.spc
- SYN4_0007.spc
- __MACOSX/._SYN4_0007.spc
- SYN4_0008.spc
- __MACOSX/._SYN4_0008.spc
- SYN4_0009.spc
- __MACOSX/._SYN4_0009.spc
- SYN4_0010.spc
- __MACOSX/._SYN4_0010.spc
- SYN4_0011.spc
- __MACOSX/._SYN4_0011.spc
- SYN4_0012.spc
- __MACOSX/._SYN4_0012.spc
- SYN4_0013.spc
- __MACOSX/._SYN4_0013.spc
- SYN4_0014.spc
- __MACOSX/._SYN4_0014.spc
- SYN4_0015.spc
- __MACOSX/._SYN4_0015.spc
- SYN4_0016.spc
- __MACOSX/._SYN4_0016.spc
- SYN4_0017.spc
- __MACOSX/._SYN4_0017.spc
- SYN4_0018.spc
- __MACOSX/._SYN4_0018.spc
- SYN4_0019.spc
- __MACOSX/._SYN4_0019.spc
- SYN4_0020.spc
- __MACOSX/._SYN4_0020.spc
- SYN5_0001.spc
- __MACOSX/._SYN5_0001.spc
- SYN5_0002.spc
- __MACOSX/._SYN5_0002.spc
- SYN5_0003.spc
- __MACOSX/._SYN5_0003.spc
- SYN5_0004.spc
- __MACOSX/._SYN5_0004.spc
- SYN5_0005.spc
- __MACOSX/._SYN5_0005.spc
- SYN5_0006.spc
- __MACOSX/._SYN5_0006.spc
- SYN5_0007.spc
- __MACOSX/._SYN5_0007.spc
- SYN5_0008.spc
- __MACOSX/._SYN5_0008.spc
- SYN5_0009.spc
- __MACOSX/._SYN5_0009.spc
- SYN5_0010.spc
- __MACOSX/._SYN5_0010.spc
- SYN5_0011.spc
- __MACOSX/._SYN5_0011.spc
- SYN5_0012.spc
- __MACOSX/._SYN5_0012.spc
- SYN5_0013.spc
- __MACOSX/._SYN5_0013.spc
- SYN5_0014.spc
- __MACOSX/._SYN5_0014.spc
- SYN5_0015.spc
- __MACOSX/._SYN5_0015.spc
- SYN5_0016.spc
- __MACOSX/._SYN5_0016.spc
- SYN5_0017.spc
- __MACOSX/._SYN5_0017.spc
- SYN5_0018.spc
- __MACOSX/._SYN5_0018.spc
- SYN5_0019.spc
- __MACOSX/._SYN5_0019.spc
- SYN5_0020.spc
- __MACOSX/._SYN5_0020.spc
- SYN6_0001.spc
- __MACOSX/._SYN6_0001.spc
- SYN6_0002.spc
- __MACOSX/._SYN6_0002.spc
- SYN6_0003.spc
- __MACOSX/._SYN6_0003.spc
- SYN6_0004.spc
- __MACOSX/._SYN6_0004.spc
- SYN6_0005.spc
- __MACOSX/._SYN6_0005.spc
- SYN6_0006.spc
- __MACOSX/._SYN6_0006.spc
- SYN6_0007.spc
- __MACOSX/._SYN6_0007.spc
- SYN6_0008.spc
- __MACOSX/._SYN6_0008.spc
- SYN6_0009.spc
- __MACOSX/._SYN6_0009.spc
- SYN6_0010.spc
- __MACOSX/._SYN6_0010.spc
- SYN6_0011.spc
- __MACOSX/._SYN6_0011.spc
- SYN6_0012.spc
- __MACOSX/._SYN6_0012.spc
- SYN6_0013.spc
- __MACOSX/._SYN6_0013.spc
- SYN6_0014.spc
- __MACOSX/._SYN6_0014.spc
- SYN6_0015.spc
- __MACOSX/._SYN6_0015.spc
- SYN6_0016.spc
- __MACOSX/._SYN6_0016.spc
- SYN6_0017.spc
- __MACOSX/._SYN6_0017.spc
- SYN6_0018.spc
- __MACOSX/._SYN6_0018.spc
- SYN6_0019.spc
- __MACOSX/._SYN6_0019.spc
- SYN6_0020.spc
- __MACOSX/._SYN6_0020.spc
- SYN7_0001.spc
- __MACOSX/._SYN7_0001.spc
- SYN7_0002.spc
- __MACOSX/._SYN7_0002.spc
- SYN7_0003.spc
- __MACOSX/._SYN7_0003.spc
- SYN7_0004.spc
- __MACOSX/._SYN7_0004.spc
- SYN7_0005.spc
- __MACOSX/._SYN7_0005.spc
- SYN7_0006.spc
- __MACOSX/._SYN7_0006.spc
- SYN7_0007.spc
- __MACOSX/._SYN7_0007.spc
- SYN7_0008.spc
- __MACOSX/._SYN7_0008.spc
- SYN7_0009.spc
- __MACOSX/._SYN7_0009.spc
- SYN7_0010.spc
- __MACOSX/._SYN7_0010.spc
- SYN7_0011.spc
- __MACOSX/._SYN7_0011.spc
- SYN7_0012.spc
- __MACOSX/._SYN7_0012.spc
- SYN7_0013.spc
- __MACOSX/._SYN7_0013.spc
- SYN7_0014.spc
- __MACOSX/._SYN7_0014.spc
- SYN7_0015.spc
- __MACOSX/._SYN7_0015.spc
- SYN7_0016.spc
- __MACOSX/._SYN7_0016.spc
- SYN7_0017.spc
- __MACOSX/._SYN7_0017.spc
- SYN7_0018.spc
- __MACOSX/._SYN7_0018.spc
- SYN7_0019.spc
- __MACOSX/._SYN7_0019.spc
- SYN7_0020.spc
- __MACOSX/._SYN7_0020.spc
- SYN8_0001.spc
- __MACOSX/._SYN8_0001.spc
- SYN8_0002.spc
- __MACOSX/._SYN8_0002.spc
- SYN8_0003.spc
- __MACOSX/._SYN8_0003.spc
- SYN8_0004.spc
- __MACOSX/._SYN8_0004.spc
- SYN8_0005.spc
- __MACOSX/._SYN8_0005.spc
- SYN8_0006.spc
- __MACOSX/._SYN8_0006.spc
- SYN8_0007.spc
[truncated: 3,307 more entries]
