# Supplementary material for: Characterizing metabolic stress-induced phenotypes of Synechocystis PCC6803 with Raman spectroscopy
Source: PeerJ. 2020 Mar 30;8:e8535. doi: 10.7717/peerj.8535 (PMC7115747; doi:10.7717/peerj.8535)
Supplement: Supplemental Information 3 [file peerj-08-8535-s003.zip › 00 - Fields File.csv]

Index	Barcode	Project	Instrument	Scan Date	Scanned By	Collection Date	Replicate Scans	Treatment	Concentration (mM)	Culture Replicate	Culture
1	SYN1	Synechocystis	Alpha	20190130	Imen Tanniche	20190130	20	Acetate	15	R1	Acetate1
2	SYN2	Synechocystis	Alpha	20190130	Imen Tanniche	20190130	20	Acetate	15	R2	Acetate1
3	SYN3	Synechocystis	Alpha	20190130	Imen Tanniche	20190130	20	Acetate	15	R3	Acetate1
4	SYN4	Synechocystis	Alpha	20190130	Imen Tanniche	20190130	20	Acetate	7.5	R1	Acetate1
5	SYN5	Synechocystis	Alpha	20190130	Imen Tanniche	20190130	20	Acetate	7.5	R2	Acetate1
6	SYN6	Synechocystis	Alpha	20190130	Imen Tanniche	20190130	20	Acetate	7.5	R3	Acetate1
7	SYN7	Synechocystis	Alpha	20190130	Imen Tanniche	20190130	20	Acetate	15	R1	Acetate2
8	SYN8	Synechocystis	Alpha	20190130	Imen Tanniche	20190130	20	Acetate	15	R2	Acetate2
9	SYN9	Synechocystis	Alpha	20190130	Imen Tanniche	20190130	20	Acetate	15	R3	Acetate2
10	SYN10	Synechocystis	Alpha	20190130	Imen Tanniche	20190130	20	Acetate	7.5	R1	Acetate2
11	SYN11	Synechocystis	Alpha	20190130	Imen Tanniche	20190130	20	Acetate	7.5	R2	Acetate2
12	SYN12	Synechocystis	Alpha	20190130	Imen Tanniche	20190130	20	Acetate	7.5	R3	Acetate2
13	SYN13	Synechocystis	Alpha	20190130	Imen Tanniche	20190130	20	Acetate	15	R1	Acetate3
14	SYN14	Synechocystis	Alpha	20190130	Imen Tanniche	20190130	20	Acetate	15	R2	Acetate3
15	SYN15	Synechocystis	Alpha	20190130	Imen Tanniche	20190130	20	Acetate	15	R3	Acetate3
16	SYN16	Synechocystis	Alpha	20190130	Imen Tanniche	20190130	20	Acetate	7.5	R1	Acetate3
17	SYN17	Synechocystis	Alpha	20190130	Imen Tanniche	20190130	20	Acetate	7.5	R2	Acetate3
18	SYN18	Synechocystis	Alpha	20190130	Imen Tanniche	20190130	20	Acetate	7.5	R3	Acetate3
19	SYN19	Synechocystis	Alpha	20190130	Imen Tanniche	20190130	20	BG-11	0	R1	BG-111
20	SYN20	Synechocystis	Alpha	20190130	Imen Tanniche	20190130	20	BG-11	0	R2	BG-111
21	SYN21	Synechocystis	Alpha	20190130	Imen Tanniche	20190130	20	BG-11	0	R3	BG-111
22	SYN22	Synechocystis	Alpha	20190130	Imen Tanniche	20190130	20	BG-11	0	R1	BG-112
23	SYN23	Synechocystis	Alpha	20190130	Imen Tanniche	20190130	20	BG-11	0	R2	BG-112
24	SYN24	Synechocystis	Alpha	20190130	Imen Tanniche	20190130	20	BG-11	0	R3	BG-112
25	SYN25	Synechocystis	Alpha	20190130	Imen Tanniche	20190130	20	BG-11	0	R1	BG-113
26	SYN26	Synechocystis	Alpha	20190130	Imen Tanniche	20190130	20	BG-11	0	R2	BG-113
27	SYN27	Synechocystis	Alpha	20190130	Imen Tanniche	20190130	20	BG-11	0	R3	BG-113
29	SYN29	Synechocystis	Alpha	20190201	Imen Tanniche	20190201	20	Sodium chloride	100	R1	Sodium chloride1
30	SYN30	Synechocystis	Alpha	20190201	Imen Tanniche	20190201	20	Sodium chloride	100	R2	Sodium chloride1
31	SYN31	Synechocystis	Alpha	20190201	Imen Tanniche	20190201	20	Sodium chloride	100	R3	Sodium chloride1
32	SYN32	Synechocystis	Alpha	20190201	Imen Tanniche	20190201	20	Sodium chloride	150	R1	Sodium chloride1
33	SYN33	Synechocystis	Alpha	20190201	Imen Tanniche	20190201	20	Sodium chloride	150	R2	Sodium chloride1
34	SYN34	Synechocystis	Alpha	20190201	Imen Tanniche	20190201	20	Sodium chloride	150	R3	Sodium chloride1
35	SYN35	Synechocystis	Alpha	20190130	Imen Tanniche	20190130	20	Sodium chloride	50	R1	Sodium chloride1
36	SYN36	Synechocystis	Alpha	20190130	Imen Tanniche	20190130	20	Sodium chloride	50	R2	Sodium chloride1
37	SYN37	Synechocystis	Alpha	20190130	Imen Tanniche	20190130	20	Sodium chloride	50	R3	Sodium chloride1
38	SYN38	Synechocystis	Alpha	20190130	Imen Tanniche	20190130	20	Sodium chloride	100	R1	Sodium chloride2
39	SYN39	Synechocystis	Alpha	20190130	Imen Tanniche	20190130	20	Sodium chloride	100	R2	Sodium chloride2
40	SYN40	Synechocystis	Alpha	20190130	Imen Tanniche	20190130	20	Sodium chloride	100	R3	Sodium chloride2
41	SYN41	Synechocystis	Alpha	20190201	Imen Tanniche	20190201	20	Sodium chloride	50	R1	Sodium chloride2
42	SYN42	Synechocystis	Alpha	20190201	Imen Tanniche	20190201	20	Sodium chloride	50	R2	Sodium chloride2
43	SYN43	Synechocystis	Alpha	20190201	Imen Tanniche	20190201	20	Sodium chloride	50	R3	Sodium chloride2
44	SYN44	Synechocystis	Alpha	20190130	Imen Tanniche	20190130	20	Sodium chloride	100	R1	Sodium chloride3
45	SYN45	Synechocystis	Alpha	20190130	Imen Tanniche	20190130	20	Sodium chloride	100	R2	Sodium chloride3
46	SYN46	Synechocystis	Alpha	20190130	Imen Tanniche	20190130	20	Sodium chloride	100	R3	Sodium chloride3
47	SYN47	Synechocystis	Alpha	20190201	Imen Tanniche	20190201	20	Sodium chloride	150	R1	Sodium chloride3
48	SYN48	Synechocystis	Alpha	20190201	Imen Tanniche	20190201	20	Sodium chloride	150	R2	Sodium chloride3
49	SYN49	Synechocystis	Alpha	20190201	Imen Tanniche	20190201	20	Sodium chloride	150	R3	Sodium chloride3
50	SYN50	Synechocystis	Alpha	20190201	Imen Tanniche	20190201	20	Sodium chloride	50	R1	Sodium chloride3
51	SYN51	Synechocystis	Alpha	20190201	Imen Tanniche	20190201	20	Sodium chloride	50	R2	Sodium chloride3
52	SYN52	Synechocystis	Alpha	20190201	Imen Tanniche	20190201	20	Sodium chloride	50	R3	Sodium chloride3
53	SYN53	Synechocystis	Alpha	20190214	Imen Tanniche	20190214	20	Acetate	30	R1	Acetate1
54	SYN54	Synechocystis	Alpha	20190214	Imen Tanniche	20190214	20	Acetate	30	R2	Acetate1
55	SYN55	Synechocystis	Alpha	20190214	Imen Tanniche	20190214	20	Acetate	30	R3	Acetate1
56	SYN56	Synechocystis	Alpha	20190214	Imen Tanniche	20190214	20	Acetate	30	R1	Acetate2
57	SYN57	Synechocystis	Alpha	20190214	Imen Tanniche	20190214	20	Acetate	30	R2	Acetate2
58	SYN58	Synechocystis	Alpha	20190214	Imen Tanniche	20190214	20	Acetate	30	R3	Acetate2
59	SYN59	Synechocystis	Alpha	20190214	Imen Tanniche	20190214	20	Acetate	30	R1	Acetate3
60	SYN60	Synechocystis	Alpha	20190214	Imen Tanniche	20190214	20	Acetate	30	R2	Acetate3
61	SYN61	Synechocystis	Alpha	20190214	Imen Tanniche	20190214	20	Acetate	30	R3	Acetate3
62	SYN62	Synechocystis	Alpha	20190301	Imen Tanniche	20190214	20	Magnesium sulfate	0	R1	Magnesium sulfate-1
63	SYN63	Synechocystis	Alpha	20190301	Imen Tanniche	20190214	20	Magnesium sulfate	0	R2	Magnesium sulfate-1
64	SYN64	Synechocystis	Alpha	20190301	Imen Tanniche	20190214	20	Magnesium sulfate	0	R3	Magnesium sulfate-1
65	SYN65	Synechocystis	Alpha	20190301	Imen Tanniche	20190214	20	Magnesium sulfate	0	R1	Magnesium sulfate-2
66	SYN66	Synechocystis	Alpha	20190301	Imen Tanniche	20190214	20	Magnesium sulfate	0	R2	Magnesium sulfate-2
67	SYN67	Synechocystis	Alpha	20190301	Imen Tanniche	20190214	20	Magnesium sulfate	0	R3	Magnesium sulfate-2
68	SYN68	Synechocystis	Alpha	20190301	Imen Tanniche	20190214	20	Magnesium sulfate	0	R1	Magnesium sulfate-3
69	SYN69	Synechocystis	Alpha	20190301	Imen Tanniche	20190214	20	Magnesium sulfate	0	R2	Magnesium sulfate-3
70	SYN70	Synechocystis	Alpha	20190301	Imen Tanniche	20190214	20	Magnesium sulfate	0	R3	Magnesium sulfate-3
71	SYN71	Synechocystis	Alpha	20190301	Imen Tanniche	20190214	20	Magnesium sulfate	15.625	R1	Magnesium sulfate-1
72	SYN72	Synechocystis	Alpha	20190301	Imen Tanniche	20190214	20	Magnesium sulfate	15.625	R2	Magnesium sulfate-1
73	SYN73	Synechocystis	Alpha	20190301	Imen Tanniche	20190214	20	Magnesium sulfate	15.625	R3	Magnesium sulfate-1
74	SYN74	Synechocystis	Alpha	20190301	Imen Tanniche	20190214	20	Magnesium sulfate	15.625	R1	Magnesium sulfate-2
75	SYN75	Synechocystis	Alpha	20190301	Imen Tanniche	20190214	20	Magnesium sulfate	15.625	R2	Magnesium sulfate-2
76	SYN76	Synechocystis	Alpha	20190301	Imen Tanniche	20190214	20	Magnesium sulfate	15.625	R3	Magnesium sulfate-2
77	SYN77	Synechocystis	Alpha	20190301	Imen Tanniche	20190214	20	Magnesium sulfate	15.625	R1	Magnesium sulfate-3
78	SYN78	Synechocystis	Alpha	20190301	Imen Tanniche	20190214	20	Magnesium sulfate	15.625	R2	Magnesium sulfate-3
79	SYN79	Synechocystis	Alpha	20190301	Imen Tanniche	20190214	20	Magnesium sulfate	15.625	R3	Magnesium sulfate-3
80	SYN80	Synechocystis	Alpha	20190301	Imen Tanniche	20190214	20	Magnesium sulfate	31.25	R1	Magnesium sulfate-1
81	SYN81	Synechocystis	Alpha	20190301	Imen Tanniche	20190214	20	Magnesium sulfate	31.25	R2	Magnesium sulfate-1
82	SYN82	Synechocystis	Alpha	20190301	Imen Tanniche	20190214	20	Magnesium sulfate	31.25	R3	Magnesium sulfate-1
83	SYN83	Synechocystis	Alpha	20190301	Imen Tanniche	20190214	20	Magnesium sulfate	31.25	R1	Magnesium sulfate-2
84	SYN84	Synechocystis	Alpha	20190301	Imen Tanniche	20190214	20	Magnesium sulfate	31.25	R2	Magnesium sulfate-2
85	SYN85	Synechocystis	Alpha	20190301	Imen Tanniche	20190214	20	Magnesium sulfate	31.25	R3	Magnesium sulfate-2
86	SYN86	Synechocystis	Alpha	20190301	Imen Tanniche	20190214	20	Magnesium sulfate	31.25	R1	Magnesium sulfate-3
87	SYN87	Synechocystis	Alpha	20190301	Imen Tanniche	20190214	20	Magnesium sulfate	31.25	R2	Magnesium sulfate-3
88	SYN88	Synechocystis	Alpha	20190301	Imen Tanniche	20190214	20	Magnesium sulfate	31.25	R3	Magnesium sulfate-3
89	Syn89	Synechocystis	Alpha	20190201	Imen Tanniche	20190208	20	Sodium chloride	150	R1	Sodium chloride2
90	Syn90	Synechocystis	Alpha	20190201	Imen Tanniche	20190208	20	Sodium chloride	150	R2	Sodium chloride2
91	Syn91	Synechocystis	Alpha	20190201	Imen Tanniche	20190208	20	Sodium chloride	150	R3	Sodium chloride2
