# Supplementary material for: Characterizing metabolic stress-induced phenotypes of Synechocystis PCC6803 with Raman spectroscopy
Source: PeerJ. 2020 Mar 30;8:e8535. doi: 10.7717/peerj.8535 (PMC7115747; doi:10.7717/peerj.8535)
Supplement: Supplemental Information 3 [file peerj-08-8535-s003.zip › Analytical experiments raw data.xlsx]

## Sheet: Fatty acids
	Acetate									Sodium chloride									BG-11
ug/mg DW	C16:0	C16:1	C18:1a	C18:1b	C18:2	C18:3			ug/mg DW	C16:0	C16:1	C18:1a	C18:1b	C18:2	C18:3			ug/mg DW	C16:0	C16:1	C18:1a	C18:1b	C18:2	C18:3
R1-7.5 mM	24.9628	1.88551	1.65598	0.472247	9.35707	11.3352			R1-50 mM	27.6469	2.24035	1.72731	0.181118	10.9994	12.1181			R1-BG11	22.5524	2.26254	3.69895	0.817809	6.6593	10.0484
R2-7.5 mM	29.6422	2.54907	2.03489	0.324453	10.5395	12.5585			R2-50 mM	24.5859	1.99199	1.37762	1.35469	8.92715	10.0699			R2-BG11	22.7219	2.41471	2.21726	1.38196	6.72122	10.0816
R3-7.5 mM	33.7016	3.77723	2.66854	0.303243	11.3378	14.5265			R3-50 mM	29.2632	2.59054	2.09861	1.41547	10.8165	12.6673			R3-BG11	27.6183	2.71844	2.61114	0.893962	9.92275	12.5907
R1-15 mM	25.2957	2.47832	2.09774	0.39286	10.0251	12.4573			R1-100 mM	22.8744	1.82593	1.43957	1.03189	9.06532	9.53039
R2-15 mM	29.2544	3.01273	2.44256	0.632404	10.9976	14.0582			R2-100 mM	24.3802	3.63726	2.86635	2.77902	9.2882	9.81328
R3-15 mM	33.7512	2.45977	2.98986	0.389449	14.0987	15.4514			R3-100 mM	19.608	1.7902	1.63811	1.52976	7.56615	7.53893
R1-30 mM	23.1328	2.45188	1.42403	1.13287	8.01444	11.0857			R1-150 mM	27.3292	2.13601	1.97212	0.429452	11.3818	12.0494
R2-30 mM	21.5683	2.21492	1.33072	1.09728	7.70919	10.1371			R2-150 mM	20.5676	1.71712	1.73442	1.49985	7.63318	7.68973
R3-30 mM	12.0556	1.33794	0.391127	2.23465	3.29184	4.9635			R3-150 mM	20.1742	1.64531	1.7092	0.999624	7.58335	8.10423

## Sheet: Amino acids
	Acetate
ug/mg DW	Ala	Arg	Asp	Glu	Gly	His	Ileu	Leu	Lys	Met	Phe	Pro	Ser	Thr	Tyr	Val
R1-7.5 mM	4.14429e-05	7.88031e-06	2.54308e-05	2.69082e-05	3.6488e-05	1.00019e-05	1.08125e-05	2.03035e-05	8.59026e-06	4.35982e-06	7.08299e-06	1.12599e-05	1.6339e-05	1.53829e-05	5.8461e-06	1.59348e-05
R2-7.5 mM	2.99479e-05	5.88636e-06	1.81865e-05	1.26782e-05	2.63524e-05	8.25947e-06	7.94674e-06	1.48152e-05	6.11105e-06	2.93097e-06	5.14793e-06	7.95441e-06	1.20693e-05	1.13208e-05	4.47591e-06	1.1618e-05
R3-7.5 mM	3.96492e-05	7.58055e-06	2.3884e-05	2.57371e-05	3.36203e-05	8.83512e-06	1.01284e-05	1.90384e-05	8.20935e-06	4.09307e-06	6.52448e-06	1.05604e-05	1.53491e-05	1.43608e-05	6.17743e-06	1.50245e-05
R1-15 mM	4.59311e-05	8.3119e-06	2.66022e-05	2.99639e-05	3.83185e-05	1.12396e-05	1.11888e-05	2.12506e-05	9.80015e-06	4.55457e-06	7.27873e-06	1.24436e-05	1.69978e-05	1.61453e-05	6.71055e-06	1.71936e-05
R2-15 mM	4.56043e-05	8.90213e-06	2.66478e-05	3.02462e-05	3.7667e-05	1.06212e-05	1.13164e-05	2.1431e-05	9.61073e-06	4.64911e-06	7.25624e-06	1.19782e-05	1.719e-05	1.62199e-05	6.90355e-06	1.71714e-05
R3-15 mM	4.40563e-05	8.89167e-06	2.59894e-05	2.9432e-05	3.70484e-05	1.33452e-05	1.14787e-05	2.13804e-05	9.38316e-06	4.30681e-06	7.34143e-06	1.17094e-05	1.70552e-05	1.6159e-05	6.19612e-06	1.68856e-05
R1-30 mM	4.59567e-05	8.29338e-06	2.69741e-05	3.13613e-05	3.71812e-05	1.27228e-05	1.12635e-05	2.12213e-05	9.67117e-06	4.32741e-06	6.99307e-06	1.2044e-05	1.7185e-05	1.6289e-05	5.87303e-06	1.72638e-05
R2-30 mM	3.49961e-05	6.42629e-06	2.03778e-05	2.35403e-05	2.94108e-05	9.25342e-06	8.39712e-06	1.58043e-05	7.3516e-06	3.34668e-06	5.37009e-06	9.55291e-06	1.27129e-05	1.22368e-05	4.4677e-06	1.33198e-05
R3-30 mM	3.52068e-05	6.3825e-06	2.07379e-05	2.23345e-05	3.02863e-05	7.59502e-06	8.47238e-06	1.58651e-05	7.23054e-06	3.2277e-06	5.4739e-06	9.97929e-06	1.25897e-05	1.227e-05	4.13343e-06	1.34332e-05
	Sodium chloride
ug/mg DW	Ala	Arg	Asp	Glu	Gly	His	Ileu	Leu	Lys	Met	Phe	Pro	Ser	Thr	Tyr	Val
R1-50 mM	4.45167e-05	7.56531e-06	2.754e-05	2.95736e-05	3.89119e-05	1.08796e-05	1.12677e-05	2.07226e-05	8.24526e-06	3.18564e-06	6.51494e-06	1.16853e-05	1.67852e-05	1.58933e-05	6.33391e-06	1.68204e-05
R2-50 mM	4.53475e-05	8.38859e-06	2.79939e-05	2.9889e-05	3.99688e-05	9.50336e-06	1.17709e-05	2.18096e-05	9.33505e-06	4.28195e-06	7.41727e-06	1.19616e-05	1.73491e-05	1.63581e-05	6.63283e-06	1.76485e-05
R3-50 mM	3.84372e-05	7.2003e-06	2.36681e-05	2.51138e-05	3.38952e-05	1.15169e-05	9.82168e-06	1.835e-05	7.78273e-06	3.7969e-06	6.2842e-06	1.01078e-05	1.4968e-05	1.42264e-05	5.71056e-06	1.4666e-05
R1-100 mM	4.79433e-05	9.17596e-06	2.94207e-05	3.14299e-05	4.19497e-05	1.08673e-05	1.25101e-05	2.3233e-05	9.77552e-06	4.41626e-06	7.94625e-06	1.22757e-05	1.85705e-05	1.74204e-05	5.95836e-06	1.85005e-05
R2-100 mM	4.26753e-05	7.84929e-06	2.59538e-05	2.84867e-05	3.79661e-05	8.74658e-06	1.13295e-05	2.1324e-05	8.80739e-06	4.38747e-06	7.23175e-06	1.15972e-05	1.68875e-05	1.58284e-05	5.76296e-06	1.64927e-05
R3-100 mM	7.05715e-05	1.35764e-05	4.3217e-05	4.59121e-05	6.58483e-05	1.02606e-05	1.94235e-05	3.61667e-05	1.37132e-05	7.57056e-06	1.27328e-05	1.98271e-05	2.94764e-05	2.71236e-05	9.98979e-06	2.8155e-05
R1-150 mM	0.000565746	0.000103383	0.000354423	0.000472444	0.000501407	9.70967e-05	0.000147619	0.000273319	0.000114961	5.38327e-05	9.38795e-05	0.00014945	0.000220591	0.000206146	7.91953e-05	0.000218134
R2-150 mM	0.000962092	0.000172675	0.000583687	0.000607195	0.000846589	0.000243882	0.000239185	0.00045097	0.000191885	7.90232e-05	0.000153187	0.000243249	0.000358464	0.000342487	8.61047e-05	0.000367061
R3-150 mM	5.04897e-05	9.1781e-06	3.07602e-05	3.24147e-05	4.48326e-05	1.28496e-05	1.27112e-05	2.38725e-05	1.01748e-05	4.3684e-06	8.08285e-06	1.31195e-05	1.92994e-05	1.84035e-05	5.88187e-06	1.92421e-05
	BG-11
ug/mg DW	Ala	Arg	Asp	Glu	Gly	His	Ileu	Leu	Lys	Met	Phe	Pro	Ser	Thr	Tyr	Val
R1-BG11	3.88619e-05	6.80822e-06	2.43773e-05	3.75861e-05	3.44375e-05	8.49756e-06	1.01771e-05	1.89181e-05	7.69457e-06	3.67655e-06	6.48266e-06	1.01359e-05	1.52992e-05	1.43355e-05	4.89447e-06	1.49519e-05
R2-BG11	3.59267e-05	6.80092e-06	2.20139e-05	2.36547e-05	3.35443e-05	7.34458e-06	9.77409e-06	1.80745e-05	6.801e-06	3.7296e-06	6.43798e-06	1.01411e-05	1.48362e-05	1.39612e-05	5.32507e-06	1.43675e-05
R3-BG11	2.4597e-05	4.57241e-06	1.47176e-05	1.56652e-05	2.16481e-05	9.0936e-06	6.14797e-06	1.15092e-05	5.02989e-06	2.38029e-06	3.95478e-06	6.37411e-06	9.342e-06	9.14849e-06	4.08908e-06	9.34005e-06
